# Supplementary material for: The human VGLUT3-pT8I mutation elicits uneven striatal DA signaling, food or drug maladaptive consumption in male mice
Source: Nat Commun. 2024 Jul 7;15:5691. doi: 10.1038/s41467-024-49371-1 (PMC11227582; doi:10.1038/s41467-024-49371-1)
Supplement: Supplementary file 4 — Supplementary Dataset 1 [file 41467_2024_49371_MOESM4_ESM.xlsx]

## Sheet: Sheet1
Chromosome	Position	dbSNP	REF.Allele	ALT.Allele	AFR.Frequency	AMR.Frequency	EAS.Frequency	EUR.Frequency	SAS.Frequency	Variant	CADD PHRED score
chr12	100768827	rs10778050	G	A	0.570300	0.680100	0.869000	0.442300	0.717800	G/A	3.812
chr12	100781022	rs10778052	T	C	0.171700	0.335700	0.503000	0.181900	0.254600	T/C	0.425
chr12	100750952	rs10860582	T	C	0.152800	0.125400	0.003000	0.225600	0.107400	T/C	4.956
chr12	100751773	rs10860583	A	G	0.380500	0.157100	0.045600	0.225600	0.106300	A/G	5.761
chr12	100751773	rs10860583	A	G	0.380500	0.157100	0.045600	0.225600	0.106300	A/T	5.518
chr12	100768756	rs10860585	C	T	0.651300	0.684400	0.998000	0.445300	0.722900	C/T	1.543
chr12	100770441	rs10860586	T	A	0.651300	0.684400	0.998000	0.446300	0.722900	T/A	5.254
chr12	100786950	rs10860588	C	T	0.005300	0.053300	0.001000	0.145100	0.045000	C/T	2.835
chr12	100754045	rs11110349	C	T	0.413000	0.167100	0.045600	0.225600	0.106300	C/T	7.2
chr12	100755147	rs11110350	C	T	0.006100	0.103700	0.003000	0.201800	0.098200	C/T	0.437
chr12	100764497	rs11110352	T	A	0.704200	0.694500	0.998000	0.443300	0.721900	T/A	5.308
chr12	100765471	rs11110353	G	A	0.028700	0.239200	0.357100	0.072600	0.141100	G/A	2.653
chr12	100773467	rs11110356	C	T	0.060500	0.299700	0.423600	0.255500	0.385500	C/T	0.936
chr12	100774437	rs11110358	A	C	0.024200	0.011500	None	0.021900	0.007200	A/C	4.409
chr12	100774437	rs11110358	A	C	0.024200	0.011500	None	0.021900	0.007200	A/G	4.766
chr12	100778249	rs11110360	C	T	0.192100	0.033100	0.131000	0.024900	0.012300	C/T	0.036
chr12	100783398	rs11110363	G	C	0.121000	0.247800	0.042700	0.483100	0.245400	G/C	0.045
chr12	100784279	rs11110364	C	T	0.081700	0.136900	0.527800	0.035800	0.108400	C/T	1.609
chr12	100789411	rs11110365	T	C	0.047700	0.239200	0.042700	0.481100	0.219800	T/C	1.749
chr12	100804733	rs11110370	C	T	0.253400	0.433700	0.159700	0.503000	0.392600	C/T	1.859
chr12	100811727	rs11110371	C	T	0.257200	0.433700	0.154800	0.508000	0.391600	C/T	5.677
chr12	100787825	rs111519585	T	C	0.000800	0.023100	None	0.026800	0.005100	T/C	0.398
chr12	100786108	rs111617266	T	A	0.037800	0.008600	None	0.020900	0.014300	T/A	4.824
chr12	100786798	rs113181957	A	G	0.037100	0.008600	None	0.020900	0.014300	A/G	4.145
chr12	100789634	rs113579640	A	G	0.093000	0.011500	None	0.021900	0.013300	A/G	0.048
chr12	100786556	rs113674869	G	T	0.037100	0.008600	None	0.020900	0.014300	G/T	4.185
chr12	100783400	rs113985956	C	G	0.037100	0.008600	None	0.020900	0.016400	C/G	1.414
chr12	100784565	rs114019929	A	G	0.037100	0.008600	None	0.020900	0.014300	A/G	10.99
chr12	100771428	rs114330435	G	A	0.024200	0.011500	None	0.021900	0.007200	G/A	0.278
chr12	100802207	rs114569304	T	C	0.101400	0.017300	None	0.025800	0.013300	T/C	4.735
chr12	100771794	rs115518585	T	C	0.024200	0.011500	None	0.021900	0.007200	T/C	3.174
chr12	100790024	rs11568529	T	C	0.037100	0.008600	None	0.021900	0.013300	T/C	1.792
chr12	100806715	rs11568535	G	T	0.004500	0.050400	0.240100	0.032800	0.180000	G/T	0.988
chr12	100806503	rs11568536	C	T	0.257200	0.433700	0.153800	0.503000	0.391600	C/A	1.53
chr12	100806503	rs11568536	C	T	0.257200	0.433700	0.153800	0.503000	0.391600	C/T	2.061
chr12	100795699	rs11568544	A	G	0.141500	0.249300	0.041700	0.424500	0.226000	A/C	2.126
chr12	100795699	rs11568544	A	G	0.141500	0.249300	0.041700	0.424500	0.226000	A/G	2.428
chr12	100775451	rs115881447	G	A	0.024200	0.011500	None	0.021900	0.007200	G/A	0.73
chr12	100770159	rs115916740	C	T	0.024200	0.011500	None	0.021900	0.007200	C/T	0.475
chr12	100765844	rs11610679	G	A	0.025000	0.011500	None	0.021900	0.007200	G/A	0.058
chr12	100770393	rs11612166	T	C	0.083200	0.028800	None	0.022900	0.007200	T/C	7.85
chr12	100770393	rs11612166	T	C	0.083200	0.028800	None	0.022900	0.007200	T/A	7.65
chr12	100775755	rs11612917	C	T	0.069600	0.239200	0.347200	0.068600	0.140100	C/T	6.207
chr12	100802452	rs11615115	A	G	0.003000	0.028800	0.008900	0.047700	0.045000	A/G	1.883
chr12	100769196	rs116176488	T	C	0.024200	0.011500	None	0.021900	0.007200	T/C	1.069
chr12	100770966	rs116697550	A	G	0.024200	0.011500	None	0.021900	0.007200	A/G	6.226
chr12	100789139	rs116861430	G	A	None	0.011500	None	0.019900	0.003100	G/A	0.178
chr12	100809286	rs116919087	T	C	0.002300	0.008600	None	0.041700	0.003100	T/A	7.259
chr12	100809286	rs116919087	T	C	0.002300	0.008600	None	0.041700	0.003100	T/C	7.475
chr12	100804323	rs117151379	C	T	0.004500	0.050400	0.234100	0.033800	0.181000	C/A	1.787
chr12	100804323	rs117151379	C	T	0.004500	0.050400	0.234100	0.033800	0.181000	C/T	2.385
chr12	100782977	rs117270263	T	A	0.000800	0.017300	0.001000	0.044700	0.012300	T/A	1.606
chr12	100781861	rs117544520	C	T	0.026500	0.008600	None	0.020900	0.014300	C/T	1.564
chr12	100764903	rs117560892	T	C	0.022700	0.011500	None	0.021900	0.007200	T/G	0.308
chr12	100764903	rs117560892	T	C	0.022700	0.011500	None	0.021900	0.007200	T/C	0.362
chr12	100789895	rs117895170	A	G	0.002300	0.023100	None	0.022900	0.008200	A/G	0.372
chr12	100776703	rs12300114	A	T	0.206500	0.036000	None	0.022900	0.007200	A/T	16.09
chr12	100758656	rs12316358	C	T	0.107400	0.020200	None	0.021900	0.007200	C/T	7.07
chr12	100754205	rs12318520	C	T	0.292700	0.144100	0.003000	0.224700	0.106300	C/T	0.357
chr12	100802150	rs12368602	C	A	0.164100	0.420700	0.146800	0.508900	0.391600	C/A	0.224
chr12	100758218	rs12371195	G	A	0.076400	0.106600	0.045600	0.202800	0.111500	G/A	3.732
chr12	100788307	rs12426119	G	C	0.081700	0.138300	0.528800	0.034800	0.109400	G/C	1.932
chr12	100755022	rs12825058	T	A	0.033300	0.245000	0.410700	0.076500	0.130900	T/A	10.2
chr12	100755022	rs12825058	T	A	0.033300	0.245000	0.410700	0.076500	0.130900	T/C	10.34
chr12	100781888	rs12826643	C	T	0.021200	0.236300	0.036700	0.481100	0.217800	C/T	9.255
chr12	100807318	rs12829273	A	G	0.192900	0.422200	0.159700	0.503000	0.391600	A/G	0.462
chr12	100787908	rs12831465	C	G	0.018200	0.234900	0.036700	0.480100	0.220900	C/G	0.613
chr12	100759483	rs138740803	C	A	None	0.011500	0.002000	0.020900	0.001000	C/A	0.485
chr12	100759483	rs138740803	C	A	None	0.011500	0.002000	0.020900	0.001000	C/T	0.663
chr12	100779295	rs139463658	C	T	None	0.018700	None	0.016900	0.007200	C/T	0.986
chr12	100769195	rs140230552	C	T	0.001500	0.002900	None	0.012900	0.011200	C/T	1.919
chr12	100805981	rs140725105	C	T	0.001500	0.008600	None	0.020900	0.013300	C/T	1.734
chr12	100805501	rs141916599	T	A	0.001500	0.008600	None	0.020900	0.013300	T/A	9.11
chr12	100802973	rs142093565	A	G	0.001500	0.005800	None	0.025800	0.002000	A/G	1.921
chr12	100800556	rs142162125	C	T	0.006800	0.050400	0.244000	0.033800	0.182000	C/T	0.022
chr12	100792691	rs146957826	C	T	None	0.020200	None	0.021900	0.009200	C/T	1.695
chr12	100793126	rs147149443	T	C	0.000800	0.008600	None	0.019900	0.014300	T/C	0.649
chr12	100753453	rs149492023	C	T	None	0.017300	None	0.022900	0.017400	C/T	1.099
chr12	100783386	rs1536463	T	G	0.050700	0.024500	0.017900	0.031800	0.012300	T/G	1.295
chr12	100782614	rs17030132	G	A	0.113500	0.181600	0.132900	0.082500	0.159500	G/A	1.824
chr12	100802824	rs17030141	A	G	0.006800	0.050400	0.243100	0.032800	0.181000	A/G	2.383
chr12	100803268	rs17030143	G	A	0.316200	0.436600	0.163700	0.504000	0.393700	G/A	0.5
chr12	100768247	rs1806917	G	A	0.798000	0.716100	0.998000	0.446300	0.722900	G/C	0.155
chr12	100768247	rs1806917	G	A	0.798000	0.716100	0.998000	0.446300	0.722900	G/T	0.165
chr12	100768247	rs1806917	G	A	0.798000	0.716100	0.998000	0.446300	0.722900	G/A	0.233
chr12	100785976	rs192223305	G	T	0.037100	0.008600	None	0.021900	0.013300	G/T	0.048
chr12	100787095	rs1998925	T	C	0.022700	0.234900	0.037700	0.481100	0.234200	T/C	0.965
chr12	100797371	rs2182621	C	A	0.073400	0.138300	0.571400	0.052700	0.202500	C/A	1.113
chr12	100812270	rs34023582	T	G	0.192900	0.422200	0.159700	0.508000	0.385500	T/C	7.376
chr12	100812270	rs34023582	T	G	0.192900	0.422200	0.159700	0.508000	0.385500	T/G	7.066
chr12	100808925	rs34290907	G	T	0.192900	0.422200	0.153800	0.508000	0.391600	G/T	3.586
chr12	100753953	rs34351561	A	G	0.006100	0.126800	0.004000	0.068600	0.066500	A/G	2.756
chr12	100810947	rs35033520	G	C	0.192900	0.422200	0.154800	0.508900	0.391600	G/C	1.408
chr12	100799385	rs35582280	T	C	0.123300	0.253600	0.039700	0.434400	0.195300	T/C	2.714
chr12	100809506	rs35811428	C	G	0.192900	0.423600	0.154800	0.508000	0.391600	C/A	1.743
chr12	100809506	rs35811428	C	G	0.192900	0.423600	0.154800	0.508000	0.391600	C/G	1.642
chr12	100809506	rs35811428	C	G	0.192900	0.423600	0.154800	0.508000	0.391600	C/T	2.331
chr12	100792728	rs35931494	T	C	0.087700	0.240600	0.049600	0.443300	0.255600	T/C	0.577
chr12	100757331	rs4297551	A	G	0.034800	0.103700	0.045600	0.202800	0.101200	A/G	1.677
chr12	100769649	rs4764736	T	C	0.789700	0.719000	0.998000	0.451300	0.723900	T/C	1.341
chr12	100772230	rs4764738	G	A	0.571900	0.680100	0.869000	0.444300	0.718800	G/A	4.057
chr12	100769929	rs4764974	C	T	0.651300	0.684400	0.998000	0.445300	0.722900	C/T	3.594
chr12	100754660	rs55745287	C	T	0.324500	0.151300	0.045600	0.225600	0.106300	C/T	4.575
chr12	100782307	rs56173333	G	A	0.043100	0.010100	None	0.034800	0.004100	G/A	0.077
chr12	100766154	rs57810109	C	G	0.040100	0.018700	None	0.001000	None	C/G	0.981
chr12	100788331	rs58154173	T	C	0.235200	0.201700	0.161700	0.104400	0.175900	T/C	0.587
chr12	100768524	rs60171287	A	G	0.146700	0.031700	None	0.001000	None	A/G	5.387
chr12	100759410	rs61940555	A	C	0.053000	0.060500	None	0.127200	0.040900	A/C	10.68
chr12	100759410	rs61940555	A	C	0.053000	0.060500	None	0.127200	0.040900	A/G	10.85
chr12	100759410	rs61940555	A	C	0.053000	0.060500	None	0.127200	0.040900	A/T	10.72
chr12	100767934	rs61941776	A	G	0.003000	0.023100	None	0.055700	0.027600	A/G	9.241
chr12	100771585	rs61941778	C	T	0.057500	0.077800	0.080400	0.073600	0.154400	C/T	1.481
chr12	100781747	rs61941781	G	A	0.158900	0.180100	0.149800	0.081500	0.161600	G/A	0.215
chr12	100782008	rs61941782	G	A	0.113500	0.178700	0.149800	0.083500	0.161600	G/A	1.037
chr12	100783280	rs61941783	T	C	0.113500	0.181600	0.147800	0.082500	0.159500	T/C	6.029
chr12	100783304	rs61941784	C	A	0.268500	0.197400	0.155800	0.083500	0.161600	C/A	1.856
chr12	100787864	rs61941785	C	T	0.176200	0.191600	0.159700	0.106400	0.174800	C/T	1.383
chr12	100794689	rs61941787	G	C	0.045400	0.168600	0.116100	0.074600	0.158500	G/C	1.537
chr12	100800279	rs61941788	A	G	0.025000	0.162800	0.113100	0.064600	0.196300	A/G	3.279
chr12	100809559	rs61941790	T	C	0.039300	0.167100	0.119000	0.072600	0.198400	T/C	4.553
chr12	100811749	rs61941805	A	C	0.039300	0.167100	0.119000	0.072600	0.198400	A/C	4.463
chr12	100780976	rs7139003	G	A	0.101400	0.015900	None	0.022900	0.014300	G/A	1.081
chr12	100775929	rs7294930	C	T	0.043900	0.027400	None	0.022900	0.007200	C/T	1.167
chr12	100769895	rs7299252	A	G	0.166400	0.034600	None	0.001000	None	A/G	4.399
chr12	100800893	rs7303930	G	C	0.169400	0.420700	0.153800	0.508900	0.391600	G/C	0.147
chr12	100754419	rs7307648	G	A	0.074100	0.299700	0.460300	0.251500	0.395700	G/A	1.057
chr12	100778966	rs7315744	G	C	0.138400	0.031700	None	0.022900	0.007200	G/C	0.163
chr12	100779496	rs7316419	G	A	0.662600	0.706100	0.866100	0.462200	0.757700	G/A	3.443
chr12	100769465	rs73374484	A	C	0.166400	0.034600	None	0.001000	None	A/C	5.874
chr12	100769568	rs73374485	A	T	0.166400	0.034600	None	0.001000	None	A/T	4.679
chr12	100788044	rs74389197	C	A	0.037100	0.008600	None	0.020900	0.014300	C/A	0.411
chr12	100788044	rs74389197	C	A	0.037100	0.008600	None	0.020900	0.014300	C/G	0.386
chr12	100788044	rs74389197	C	A	0.037100	0.008600	None	0.020900	0.014300	C/T	0.563
chr12	100794281	rs74783468	G	A	0.006800	0.033100	0.008900	0.063600	0.095100	G/A	1.79
chr12	100794281	rs74783468	G	A	0.006800	0.033100	0.008900	0.063600	0.095100	G/C	1.231
chr12	100776713	rs74894421	T	C	0.000800	0.024500	None	0.033800	0.005100	T/C	16.57
chr12	100801364	rs75152953	A	T	0.028700	0.083600	0.240100	0.076500	0.202500	A/T	1.535
chr12	100783636	rs75238128	T	C	0.114200	0.181600	0.146800	0.082500	0.159500	T/C	0.157
chr12	100814008	rs75599713	T	C	0.003800	0.033100	0.008900	0.063600	0.102200	T/C	3.62
chr12	100795274	rs76372830	C	T	0.106700	0.015900	None	0.024900	0.013300	C/T	2.949
chr12	100780368	rs77671171	T	C	0.097600	0.031700	0.107100	0.025800	0.013300	T/C	3.828
chr12	100762436	rs78342038	G	A	0.023400	0.011500	None	0.021900	0.007200	G/T	0.151
chr12	100762436	rs78342038	G	A	0.023400	0.011500	None	0.021900	0.007200	G/A	0.212
chr12	100773567	rs78626066	G	A	0.043100	0.027400	None	0.022900	0.007200	G/A	2.2
chr12	100772015	rs79414343	A	C	0.059000	0.021600	None	0.001000	None	A/C	0.532
chr12	100789852	rs7960935	T	C	0.015900	0.234900	0.042700	0.481100	0.234200	T/C	0.469
chr12	100771491	rs7969499	C	T	0.652800	0.683000	0.998000	0.443300	0.722900	C/T	0.228
chr12	100808466	rs7976164	A	G	0.184600	0.030300	0.001000	0.025800	0.013300	A/G	1.581
chr12	100807988	rs80046577	C	T	None	0.049000	None	0.064600	0.003100	C/T	2.259
chr12	100792979	rs943402	T	C	0.221600	0.355900	0.691500	0.157100	0.395700	T/C	1.124
chr12	100774169	rs943403	A	G	0.877500	0.726200	0.997000	0.468200	0.722900	A/G	2.726
chr12	100774169	rs943403	A	G	0.877500	0.726200	0.997000	0.468200	0.722900	A/T	2.484
