# Supplementary material for: The human VGLUT3-pT8I mutation elicits uneven striatal DA signaling, food or drug maladaptive consumption in male mice
Source: Nat Commun. 2024 Jul 7;15:5691. doi: 10.1038/s41467-024-49371-1 (PMC11227582; doi:10.1038/s41467-024-49371-1)
Supplement: Supplementary file 6 — Source Data [file 41467_2024_49371_MOESM6_ESM.zip]

Archive with 2 entries (2 files):
- RsessionInfo_Favier.txt
- 415810_3_related_ms_8951342_sc5qlf.xlsx
