# Supplementary material for: The human VGLUT3-pT8I mutation elicits uneven striatal DA signaling, food or drug maladaptive consumption in male mice
Source: Nat Commun. 2024 Jul 7;15:5691. doi: 10.1038/s41467-024-49371-1 (PMC11227582; doi:10.1038/s41467-024-49371-1)
Supplement: Supplementary file 6 — Source Data [file 41467_2024_49371_MOESM6_ESM.zip › RsessionInfo_Favier.txt]

R version 4.4.0 (2024-04-24)
Platform: aarch64-apple-darwin20
Running under: macOS Sonoma 14.5

Matrix products: default
BLAS:   /System/Library/Frameworks/Accelerate.framework/Versions/A/Frameworks/vecLib.framework/Versions/A/libBLAS.dylib 
LAPACK: /Library/Frameworks/R.framework/Versions/4.4-arm64/Resources/lib/libRlapack.dylib;  LAPACK version 3.12.0

locale:
[1] C/C/C/C/C/en_US.UTF-8

time zone: Europe/Paris
tzcode source: internal

attached base packages:
[1] stats     graphics  grDevices utils     datasets  methods   base     

other attached packages:
 [1] gap_1.5-3            gap.datasets_0.0.6   qqman_0.1.9          vcfR_1.15.0          survminer_0.4.9      survival_3.5-8      
 [7] kableExtra_1.4.0     homals_1.0-10        GPArotation_2024.3-1 psych_2.4.3          corrplot_0.92        ggpubr_0.6.0        
[13] gtsummary_1.7.2      HardyWeinberg_1.7.8  shape_1.4.6.1        Rsolnp_1.16          nnet_7.3-19          mice_3.16.0         
[19] reshape2_1.4.4       tidytext_0.4.2       compareGroups_4.8.0  rstatix_0.7.2        plyr_1.8.9           adegenet_2.1.10     
[25] ade4_1.7-22          foreign_0.8-86       data.table_1.15.4    OpenMx_2.21.11       dplyr_1.1.4          ggplot2_3.5.1       
[31] genetics_1.3.8.1.3   mvtnorm_1.2-4        MASS_7.3-60.2        gtools_3.9.5         gdata_3.0.0          combinat_0.0-8      

loaded via a namespace (and not attached):
  [1] splines_4.4.0           later_1.3.2             tibble_3.2.1            cellranger_1.1.0        janitor_2.2.0          
  [6] rpart_4.1.23            lifecycle_1.0.4         Rdpack_2.6              processx_3.8.4          lattice_0.22-6         
 [11] backports_1.4.1         SnowballC_0.7.1         magrittr_2.0.3          sass_0.4.9              rmarkdown_2.26         
 [16] yaml_2.3.8              remotes_2.5.0           httpuv_1.6.15           zip_2.3.1               askpass_1.2.0          
 [21] sessioninfo_1.2.2       pkgbuild_1.4.4          minqa_1.2.6             lubridate_1.9.3         abind_1.4-5            
 [26] pkgload_1.3.4           purrr_1.0.2             gdtools_0.3.7           labelled_2.13.0         KMsurv_0.1-5           
 [31] tokenizers_0.3.0        crul_1.4.2              vegan_2.6-4             commonmark_1.9.1        svglite_2.1.3          
 [36] permute_0.9-7           codetools_0.2-20        xml2_1.3.6              tidyselect_1.2.1        memuse_4.2-3           
 [41] httpcode_0.3.0          farver_2.1.1            lme4_1.1-35.3           broom.helpers_1.15.0    jsonlite_1.8.8         
 [46] mitml_0.4-5             pinfsc50_1.3.0          ellipsis_0.3.2          iterators_1.0.14        systemfonts_1.0.6      
 [51] foreach_1.5.2           tools_4.4.0             chron_2.3-61            ragg_1.3.1              Rcpp_1.0.12            
 [56] glue_1.7.0              gridExtra_2.3           mnormt_2.1.1            pan_1.9                 xfun_0.43              
 [61] mgcv_1.9-1              usethis_2.2.3           withr_3.0.0             fastmap_1.1.1           boot_1.3-30            
 [66] fansi_1.0.6             openssl_2.1.2           callr_3.7.6             digest_0.6.35           truncnorm_1.0-9        
 [71] timechange_0.3.0        R6_2.5.1                mime_0.12               textshaping_0.3.7       colorspace_2.1-0       
 [76] markdown_1.12           utf8_1.2.4              tidyr_1.3.1             generics_0.1.3          calibrate_1.7.7        
 [81] fontLiberation_0.1.0    htmlwidgets_1.6.4       scatterplot3d_0.3-44    pkgconfig_2.0.3         gtable_0.3.5           
 [86] survMisc_0.5.6          janeaustenr_1.0.0       htmltools_0.5.8.1       fontBitstreamVera_0.1.1 carData_3.0-5          
 [91] profvis_0.3.8           scales_1.3.0            snakecase_0.11.1        km.ci_0.5-6             knitr_1.46             
 [96] rstudioapi_0.16.0       uuid_1.2-0              nlme_3.1-164            curl_5.2.1              nloptr_2.0.3           
[101] zoo_1.8-12              cachem_1.0.8            flextable_0.9.6         stringr_1.5.1           parallel_4.4.0         
[106] miniUI_0.1.1.1          desc_1.4.3              pillar_1.9.0            grid_4.4.0              vctrs_0.6.5            
[111] urlchecker_1.0.1        promises_1.3.0          car_3.1-2               jomo_2.7-6              xtable_1.8-4           
[116] cluster_2.1.6           evaluate_0.23           cli_3.6.2               compiler_4.4.0          rlang_1.1.3            
[121] crayon_1.5.2            ggsignif_0.6.4          labeling_0.4.3          ps_1.7.6                forcats_1.0.0          
[126] fs_1.6.4                writexl_1.5.0           stringi_1.8.4           viridisLite_0.4.2       munsell_0.5.1          
[131] devtools_2.4.5          glmnet_4.1-8            fontquiver_0.2.1        Matrix_1.7-0            hms_1.1.3              
[136] gfonts_0.2.0            seqinr_4.2-36           shiny_1.8.1.1           highr_0.10              haven_2.5.4            
[141] rbibutils_2.2.16        igraph_2.0.3            gt_0.10.1               broom_1.0.5             memoise_2.0.1          
[146] RcppParallel_5.1.7      readxl_1.4.3            officer_0.6.6           ape_5.8
