# Supplementary material for: The human VGLUT3-pT8I mutation elicits uneven striatal DA signaling, food or drug maladaptive consumption in male mice
Source: Nat Commun. 2024 Jul 7;15:5691. doi: 10.1038/s41467-024-49371-1 (PMC11227582; doi:10.1038/s41467-024-49371-1)
Supplement: Supplementary file 6 — Source Data [file 41467_2024_49371_MOESM6_ESM.zip › 415810_3_related_ms_8951342_sc5qlf.xlsx]

## Sheet: Fig. 1a
Any mutation	Gender	SAPS Total	PHY	Hallucination	Delusion	Behavior
T8I	Men	10	3	3	4	3
T8I	Men	12	0	4	4	4
T8I	Women	10	3	2	2	3
otherVGLUT3	Men	5	2	0	0	5
otherVGLUT3	Women	0	1	0	0	0
otherVGLUT3	Men	3	2	1	1	1
otherVGLUT3	Men	3	0	3	0	0
none	Men	12	3	4	5	3
none	Women	7	3	2	2	3
none	Men	5	2	2	2	1
none	Women	6	3	2	1	3
none	Men	2	3	0	0	2
none	Women	1	2	0	0	1
none	Women	9	0	2	4	3
none	Men	9	2	3	3	3
none	Men	9	0	3	3	3
none	Men	8	0	3	3	2
none	Men	3	0	0	0	3
none	Men	9	3	3	3	3
none	Men	11	0	4	3	4
none	Men	5	2	0	3	2
none	Men	1	0	0	0	1
none	Men	9	0	3	3	3
none	Men	10	3	3	3	4
none	Women	4	2	1	1	2
none	Women	7	1	2	2	3
none	Women	3	2	0	0	3
none	Men	10	0	3	4	3
none	Men	4	0	2	2	0
none	Women	6	0	0	3	3
none	Men	10	3	3	3	4
none	Men	3	0	0	0	3
none	Men	9	0	3	2	4
none	Men	8	0	2	3	3
none	Men	3	0	0	1	2
none	Men	9	3	3	3	3
none	Men	11	0	4	3	4
none	Men	10	3	3	4	3
none	Men	10	3	3	3	4
none	Men	3	0	0	0	3
none	Men	8	0	3	2	3
none	Women	2	2	0	0	2
none	Men	5	2	0	1	4
none	Men	11	3	4	4	3
none	Men	9	2	3	3	3
none	Men	2	0	0	0	2
none	Women	9	0	3	3	3
none	Men	5	2	0	2	3
none	Men	5	2	0	2	3
none	Women	10	3	3	3	4
none	Men	10	0	3	4	3
none	Men	7	3	0	4	3
none	Men	12	0	4	4	4
none	Women	0	0	0	0	0
none	Men	10	0	3	4	3
none	Men	4	0	2	2	0
none	Men	9	3	2	4	3
none	Men	8	3	3	2	3
none	Men	10	4	4	3	3
none	Women	9	3	2	4	3
none	Women	4	3	2	1	1
none	Men	3	2	0	1	2
none	Women	9	1	2	4	3
none	Men	4	0	0	0	4
none	Women	3	0	0	0	3
none	Women	11	4	3	4	4
none	Men	6	0	0	3	3
none	Women	6	4	0	3	3
none	Men	8	2	2	3	3
none	Men	7	2	1	3	3
none	Men	11	4	4	4	3
none	Men	6	2	0	2	4
none	Men	3	0	0	0	3
none	Women	11	3	4	4	3
none	Women	8	0	0	4	4
none	Men	12	0	4	4	4
none	Men	2	0	0	0	2
none	Women	2	2	0	0	2
none	Women	9	0	2	3	4
none	Men	8	4	0	4	4
none	Men	12	4	4	4	4
none	Women	3	4	0	0	3
none	Men	8	1	2	3	3
none	Men	6	0	0	3	3
none	Men	10	4	3	4	3
none	Men	11	0	4	3	4
none	Men	8	0	0	4	4
none	Men	1	0	0	0	1
none	Men	9	0	3	3	3
none	Women	0	0	0	0	0
none	Women	3	0	0	0	3
none	Women	3	0	0	0	3
none	Men	3	0	0	0	3
none	Men	3	0	0	0	3
none	Men	3	0	0	0	3
none	Men	5	3	0	2	3
none	Men	10	4	4	3	3
none	Men	3	2	0	0	3
none	Men	5	0	1	2	2
none	Men	3	0	0	3	0
none	Women	6	2	2	2	2
none	Men	9	0	3	3	3
none	Men	2	4	0	1	1
none	Men	3	0	0	1	2
none	Men	4	2	0	2	2
none	Men	0	0	0	0	0
none	Men	1	0	0	0	1
none	Men	9	0	3	3	3
none	Men	1	0	0	0	1
none	Women	7	1	1	4	2
none	Men	3	0	0	0	3
none	Men	4	1	2	0	2
none	Men	3	0	0	0	3
none	Men	3	0	0	0	3
none	Men	4	0	0	0	4
none	Men	0	0	0	0	0
none	Men	9	4	1	3	5
none	Men	6	4	0	2	4
none	Women	5	0	2	0	3
none	Men	6	0	2	2	2
none	Men	3	0	0	0	3
none	Men	4	2	1	0	3
none	Men	0	0	0	0	0
none	Women	1	0	0	0	1
none	Men	0	0	0	0	0
none	Women	2	0	1	0	1
none	Men	3	0	0	0	3
none	Men	3	0	0	0	3
none	Men	2	0	0	0	2
none	Women	7	5	0	3	4
none	Men	0	0	0	0	0
none	Men	3	0	0	0	3
none	Men	3	2	2	0	1
none	Men	9	2	3	3	3
none	Men	3	0	0	0	3
none	Men	9	2	2	4	3
none	Men	9	0	2	3	4
none	Men	9	1	3	3	3
none	Men	11	3	3	4	4
none	Men	9	2	2	3	4
none	Men	4	0	0	2	2
none	Men	8	0	2	3	3
none	Men	8	0	2	3	3
none	Men	10	0	3	3	4
none	Men	5	0	0	2	3
none	Men	14	3	4	5	5
none	Men	11	0	3	3	5
none	Men	3	4	0	0	3
none	Men	5	0	3	0	2
none	Men	3	0	0	0	3
none	Men	3	2	0	2	1
none	Men	5	0	3	1	1
none	Men	10	2	3	3	4
none	Men	12	3	4	4	4
none	Men	3	0	0	3	0
none	Women	4	0	0	0	4
none	Men	4	4	0	0	4
none	Men	7	0	2	2	3
none	Women	7	0	0	3	4
none	Men	7	4	0	3	4
none	Men	12	4	4	4	4
none	Women	1	1	0	0	1
none	Men	3	0	0	0	3
none	Women	10	4	3	3	4
none	Men	7	3	0	3	4
none	Men	8	3	0	4	4
none	Men	12	4	3	4	5
none	Women	8	0	2	3	3
none	Men	8	2	3	2	3
none	Men	10	0	3	4	3
none	Men	12	3	4	4	4
none	Men	12	3	4	4	4
none	Women	1	1	0	0	1
none	Men	6	0	0	3	3
none	Men	6	2	0	3	3
none	Men	11	0	3	3	5
none	Men	6	2	0	4	2
none	Men	6	3	0	3	3
none	Men	6	0	0	2	4
none	Men	7	2	2	3	2
none	Men	7	3	0	3	4
none	Men	10	3	3	3	4
none	Men	12	4	4	4	4
none	Men	12	3	4	4	4
none	Men	10	0	3	3	4
none	Men	1	0	0	0	1
none	Men	10	3	4	2	4
none	Men	3	0	0	0	3
none	Men	2	1	0	1	1
none	Men	6	0	0	3	3
none	Women	9	3	3	3	3
none	Women	11	0	4	4	3
none	Men	11	3	4	3	4
none	Men	7	2	3	2	2
none	Women	0	0	0	0	0
none	Women	3	0	0	0	3
none	Men	8	3	2	3	3
none	Men	12	3	4	4	4
none	Men	11	3	4	3	4
none	Men	4	0	0	2	2
none	Men	0	0	0	0	0
none	Men	9	4	3	3	3
none	Women	3	2	0	0	3
none	Men	9	3	3	3	3
none	Men	3	3	0	0	3
none	Men	7	2	2	2	3
none	Men	12	3	4	4	4
none	Men	5	0	0	2	3
none	Men	7	0	0	3	4
none	Men	7	3	2	3	2
none	Men	6	0	0	3	3
none	Men	10	0	3	3	4
none	Men	8	3	0	4	4
none	Men	0	0	0	0	0
none	Women	3	0	0	0	3
none	Men	10	0	3	3	4
none	Men	11	3	4	4	3
none	Women	10	0	3	3	4
none	Men	9	3	3	3	3
none	Men	4	2	1	1	2
none	Men	11	0	2	4	5
none	Men	3	0	0	0	3
none	Men	6	0	0	3	3
none	Men	7	0	0	3	4
none	Men	8	2	2	3	3
none	Women	11	3	4	3	4
none	Men	3	0	0	0	3
none	Men	4	0	1	2	1
none	Men	3	2	0	0	3
none	Men	6	0	0	3	3
none	Men	3	0	1	1	1
none	Men	3	0	0	0	3
none	Men	1	0	0	0	1
none	Women	3	0	0	0	3
none	Men	8	0	0	4	4
none	Men	6	0	0	3	3
none	Men	3	0	0	0	3
none	Men	3	3	0	0	3
none	Women	10	3	3	3	4
none	Women	6	0	1	2	3
none	Men	7	0	0	3	4
none	Men	11	0	4	3	4
none	Men	10	0	3	3	4
none	Men	8	0	0	4	4
none	Women	3	0	0	0	3
none	Men	0	2	0	0	0
none	Men	1	3	0	0	1
none	Men	0	0	0	0	0
none	Men	13	5	4	4	5
none	Men	9	3	3	2	4
none	Men	4	2	2	0	2
none	Men	8	5	0	4	4
none	Women	1	0	0	0	1
none	Men	3	0	0	1	2
none	Men	9	2	2	3	4
none	Men	5	3	2	0	3
none	Men	1	0	0	0	1
none	Men	3	0	0	0	3
none	Women	3	0	0	0	3
none	Men	7	4	3	2	2
none	Men	0	0	0	0	0
none	Men	3	0	1	1	1
none	Men	0	0	0	0	0
none	Men	1	0	0	0	1
none	Women	8	4	2	2	4
none	Men	0	0	0	0	0
none	Men	2	0	0	0	2
none	Men	10	3	4	4	2
none	Women	15	5	5	5	5
none	Men	12	3	4	4	4
none	Men	9	0	2	3	4
none	Women	11	0	3	4	4
none	Men	3	0	0	1	2
none	Men	2	2	0	0	2
none	Men	6	0	3	3	0
none	Men	1	0	0	0	1
none	Women	7	2	2	2	3
none	Men	1	0	0	0	1
none	Men	3	0	1	2	0
none	Women	0	0	0	0	0
none	Men	0	0	0	0	0
none	Men	3	1	0	0	3
none	Men	3	2	0	2	1
none	Women	4	0	1	1	2
none	Women	0	2	0	0	0
none	Men	5	0	0	0	5
none	Men	6	2	2	2	2
none	Men	4	2	2	1	1
none	Men	6	0	2	2	2
none	Men	3	0	0	0	3
none	Men	5	0	0	3	2
none	Women	2	0	0	0	2
none	Men	6	3	2	2	2
none	Men	0	3	0	0	0
none	Men	0	0	0	0	0
none	Men	0	0	0	0	0
none	Men	1	3	0	0	1
none	Women	1	0	1	0	0
none	Men	4	0	1	0	3
none	Men	2	0	1	0	1
none	Men	3	3	0	0	3
none	Men	0	0	0	0	0
none	Women	9	0	3	3	3
none	Women	1	0	0	0	1
none	Men	7	0	0	3	4
none	Men	12	0	4	4	4
none	Men	0	0	0	0	0
none	Men	11	4	4	4	3
none	Men	8	0	1	3	4
none	Men	7	5	3	0	4
none	Women	2	1	1	0	1
none	Men	5	2	1	0	4
none	Men	1	2	0	0	1
none	Men	7	1	3	2	2
none	Women	5	0	0	3	2
none	Women	4	0	0	4	0
none	Men	6	2	2	2	2
none	Women	4	1	2	0	2
none	Men	4	1	1	1	2
none	Men	9	1	3	3	3
none	Women	1	0	0	0	1
none	Men	3	1	0	1	2
none	Men	1	0	0	0	1
none	Men	0	0	0	0	0
none	Men	2	0	0	0	2
none	Men	7	2	2	3	2
none	Women	1	0	0	0	1
none	Women	6	2	2	2	2
none	Men	2	0	0	0	2
none	Men	5	2	1	2	2
none	Men	6	0	2	2	2
none	Men	2	0	1	0	1
none	Men	3	0	1	0	2
none	Men	2	1	0	1	1
none	Men	7	2	3	2	2
none	Men	6	0	2	2	2
none	Women	5	0	1	2	2
none	Women	1	2	0	0	1
none	Men	0	0	0	0	0
none	Women	3	2	0	1	2
none	Men	4	0	0	2	2
none	Men	5	0	0	3	2
none	Men	5	3	1	2	2
none	Men	1	0	0	1	0
none	Men	9	2	3	3	3
none	Women	0	0	0	0	0
none	Men	5	2	0	2	3
none	Women	1	0	0	0	1
none	Men	8	2	3	3	2
none	Men	7	3	3	2	2
none	Men	3	0	0	0	3
none	Men	3	0	0	2	1
none	Women	1	2	0	0	1
none	Men	5	3	2	0	3
none	Women	8	3	3	1	4
none	Men	4	2	0	1	3
none	Men	10	3	2	3	5
none	Men	8	2	2	3	3
none	Men	6	0	0	3	3
none	Men	6	0	3	0	3
none	Men	1	0	0	1	0
none	Men	10	2	4	3	3
none	Women	10	3	4	3	3

## Sheet: Fig. 1b
Any mutation	Coc	Alcohol	Opiates	THC
T8I	1		1	1
T8I			1
T8I	2	0	1	1
T8I	1	1	1	0
T8I			1
T8I	2	1	1	1
T8I	2	0	1	1
T8I	2	0	1
otherVGLUT3	2		1	1
otherVGLUT3	1	0	1	1
otherVGLUT3	1	0	1	0
otherVGLUT3	1	0	1
otherVGLUT3	2	1	0
otherVGLUT3	2	0	1
otherVGLUT3	2	0	1
none	1	1	1	1
none	2		1	0
none	2	0	1
none	1		1	0
none	2	0	1	0
none	1	0	1	0
none	1	0	1	1
none	1	1	1	1
none	2	1	1	0
none	1	1	1	0
none	2	1	1	1
none	2		1	1
none	1	1	1	1
none	1	1	1	1
none	2	1	1	1
none	1	1	1	1
none	2	1	1	1
none	1	0	1	1
none	1	1	1	0
none	2	0	1	1
none	2	1	1	1
none	1	1	1	1
none	1	0	1	0
none	1	0	1	0
none	2	0	1	1
none	2	1	1	1
none	1		1	1
none	1	0	1	1
none	2	0	1
none	2	1	1
none	1	0	1	1
none	1	1	1	1
none	1	0	1	1
none	2	1	1	1
none	1	0	1	1
none	1	1	1	0
none	1	0	1	0
none		1	1	1
none	2		1	1
none	1	0	1	1
none	2		1	0
none	2	0	1	0
none	2	1	1	1
none	1	1	1	0
none	2	1	1	1
none	2		1	0
none	2	1	1
none	2		1
none	2	1	1	1
none	1	0	1	0
none		0	1
none	2		1	1
none	1	0	1	1
none	1	0	1	0
none			1
none			1
none			1
none			1
none			1
none	2		1
none			1
none	2	1	1	1
none	2	1	1	1
none	2	1	1	1
none	2	1	1	1
none			1	1
none		1	1	1
none	2		1
none	2	1	1	1
none	2		1	1
none	2		1	1
none	2		1	1
none	2		1	1
none	2	1	1
none		1	1
none			1
none	2	1	1
none	1	0	1	0
none	1		1
none	1	1	1	1
none	2		1	0
none	1	1	1	1
none	1	0	1	0
none	1	0	1	0
none	2	0	1	1
none	1	1	1	1
none	1	1	1	1
none	2	1	1	1
none	1	1	1	1
none	2	0	1	1
none	2	0	1	1
none	1	0	1	1
none	1	0	1
none	1	1	1	1
none	1	1	1	1
none		0	1	1
none	1	0	1	1
none	2	1	1	1
none	1	1	1	1
none	1	1	1	1
none	1	1	1
none	2	1	1	0
none	2	1	1	1
none	1	0	1	1
none	1	1	1	1
none	1	1	1	1
none	2	1	1	1
none	1	1	1	1
none	2	0	1	1
none	1	1	1	1
none	1	0	1	0
none	2	0	1	1
none	1		1	1
none	2		1	1
none	2	1	1	1
none	2	1	1	1
none	2		1	1
none	2	1	1	1
none	1		1	0
none	2	0	1	1
none	1	0	1	1
none	2	0	1	0
none	2	1	1	0
none	2	1	1	1
none	2	0	1	0
none	2	1	1	1
none	1	0	1	1
none		0	1	0
none	2	0	1	1
none	2	1	1	1
none	2	1	1	1
none	1	1	1	0
none	1	1	1	1
none	2	0	1	1
none	2	1	1	1
none	2	0	1	1
none	2	1	1	1
none	2	1	1	1
none	2	0	1	1
none	2		1	1
none	2	1	1	1
none	2	1	1	1
none	2	1	1	1
none		1	1
none	2	1	1	1
none	2	0	1	1
none	1	1	1	1
none	2	0	1	1
none	1	1	1	0
none	2	0	1	1
none	2	0	1	1
none	2	1	1	1
none	1	0	1	1
none	2		1
none	2	1	1	1
none	2	1	1
none	2	1	0
none	1	1	1	1
none	2	1	1
none	1	1	1	1
none	2	1	0	1
none	2	1	0	1
none	2	0	1
none	1	1	1
none	1	0	1	1
none	1	0	1
none	1	0	1	1
none	1		1
none	2	1	0
none	2	1	1	1
none	2	1	1
none	2	1	0
none	2	0	1
none	2		0
none	2	1	1
none	2	1	1
none	2	0	1
none	2	0	1	1
none	2	1	1
none	1	1	1	0
none	1	0	0
none	2	1	1
none	2	1	1
none	2	1	1	1
none	2	1	1	1
none			1
none	2		1
none	2	1	0	1
none	2	0	1
none	2	0	1	1
none	1	1	1
none	2	0	1
none	1	1	1
none	2	0	1
none	2	0	0
none	2		1
none	2	0	0
none	2	1	1
none	2	1	1	1
none	1	0	0
none	2	1	1	1
none	1		1
none	2	1	1
none	1	1	0	1
none	2	1	1	1
none	2	1	1
none	2	1	1
none	1	0	0
none	2	1	0
none	2		1
none		0	0
none	2	1	1
none	2	1	1
none	2	0	1
none	2	0	0
none	1	1	1
none	2	1	1	1
none	2		0
none	2	1	1
none	2	0	0
none	2	1	0
none	2	0	1
none	1	0	0
none	1	0	0
none	2	1	0
none	1		0
none	2	1	1	1
none	2		1
none	2	0	0
none	2	1	1
none	2		1
none	1		0
none	1	1	0
none	1	0	1
none	2	1	1
none	1	0	1
none	2	1	1
none	1	1	1
none	1	0	1
none	2	0	0	1
none	2	1	1
none	1	1	1
none	2	0	0	1
none	2	1	0
none	2	0	1
none	2	1	1	1
none	1	0	1
none	2	1	1	1
none	1		0
none	2	1	1
none	1	1	0	1
none	1	1	1
none	2	1	1
none	2	1	1	1
none	1	0	0
none	2	1	1
none	2	1	1
none	2	1	0
none
none			0
none	2	0	1	1
none	2	1	1
none	1	1	1	1
none	2	0	1	1
none	1	1	1	1
none	2	1	1	1
none
none	2	0	1	1
none	2	1	1
none	1	1	1
none	2	0	1	1
none	2	1	1
none	1	1	1
none	2
none	2	1	1
none	2	1	1	1
none	2	0	0
none	1	1	1	1
none	2	1	1	1
none	2	0	0
none	1	1	0	1
none	2	1	0
none	2	1	0	1
none	2	1	1
none	2	1	0	1
none	2	0	0
none	2	1	1	1
none	2	1	1
none	1	1	0
none	2	0	0
none	1	0	1
none	2		0
none	2	0	0	1
none	2	1	1
none	2	0	1
none	1	0	0
none	1	1	1
none	2	1	1
none	2	0	1	1
none	2	1	1
none	2	1	0
none	1	0	0
none	1	0	0	1
none	2	0	1
none	2	1	0	1
none	2	0	1
none	2	0	0
none	1	1	1
none	1	1	0	1
none	2	0	0	1
none	2	1	0
none	2	1	1
none	2	1	0	1
none	2	0	1
none	2	1	1
none	2	1	1
none	2	0	0
none	2	0	1
none	2	1	1
none	2
none	2	1	1	1
none	1	0	1
none	2	1	1
none	1	0	0
none	2	0	0
none	2	1	1
none	2		0
none	2	1	1
none	2	0	1	1
none	2	0	0	1
none	2	0	1
none	1	0	0
none	2	1	0
none	2		0
none	2	1	1	1
none	2		1
none	2	0	0
none	2	0	0
none	2	0	1
none	1	1	0	1
none	2	1	1
none	2		1
none	2	0	1
none	2	0	0
none	2	1	1	1
none	2	1	1
none	2	0	0
none	2		1
none	2	0	0
none	2	0	1
none	2	0	0
none	2	1	0	1
none	2	1	1
none	2	1	0	1
none	2	1	0
none	1	1	1	1
none	2	1	0
none	1	0	0
none	2	1	1
none	2	1	0
none	1	0	1
none	2	0	1
none	2	0	1	1
none	2	0	0
none	2	1	1
none	2	1	1	0
none	2	1	0	1
none
none	2	0	0
none	2	1	1
none	2	0	1
none	2	1	1
none
none	1	0	1
none	2	1	1
none	2	0	1
none	1	0	0
none
none	2	0	1
none
none	2	0	0
none	2	1	1
none
none	2	1	0
none	2	1	1
none	1	0	0
none	2	1	1	1
none	2	1	1
none	2	1	1	1
none	2		0
none
none	2	1	1
none	1	0	0	1
none	2	1	1	1
none	2	1	1	1
none	2	1	1
none	1		0
none	2	1	1	1
none	1	0	1
none	1	1	0	1
none	2	1	1
none	2	0	1	1
none	1	0	0
none
none
none	2	1	0	1
none	2	1	0
none	1	1	1	1
none	1	1	0
none	1	1	0
none	2	0	1
none	2	0	1
none	2	0	1	1
none	1	1	0	1
none	2	1	1	1
none	2	0	0
none	2		0
none	2	0	0
none	2	0	1
none	1	1	0
none	2
none	2		1
none	2		1
none	2	1	1	1
none	1	1	0
none	1	1	0
none	1	1	0
none	1	1	1
none	1	1	1
none	2	0	1
none	2	0	1
none	1	1	1	1
none	2	1	0
none	2	1	1
none	2	1	0
none	2	1	0
none	1	1	1
none	2	1	1
none	2	1	1
none	1	0	0
none	1	0	0
none	1	1	1	1
none	2	0	1
none	2	0	1
none	2	1	1	1
none	2	1	1	1
none	2	1	1	1
none	2	1	1
none	2	0	0
none	2	1	1	1
none	1	1	1	1
none	2	0	0
none
none	2	1	1
none	1	1	1
none	2	1	0
none	1	1	1
none	2	1	0
none	2	1	1
none	1	1	1	1
none	1	1	0
none	1	0	1
none	2	1	1	1
none	2	1	1
none	2	0	1
none	2		0
none	1	1	1
none	2	1	1	0
none	2	1	0
none	1	0	1	1
none	1	1	1	1
none	2	1	1
none	1	1	0
none	2	0	1
none	2		0
none	1	1	1
none	2	1	1	1
none	2	1	1
none	2	1	0	1
none	2	0	1
none	2		1
none	1	1	1	0
none	2		1
none	2	0	1
none	1	1	1
none	2	1	1
none	1	1	1	1
none	2	1	1
none	1	1	1
none	1	1	0
none	2
none	2	1	0
none	2	1	1	1
none	1	1	0
none	2	1	0
none	2	1	1
none	1	0	1
none	1	0	0
none	2	1	1	1
none	2	1	0	1
none	1	1	1	1
none	2	0	0	1
none	2	1	1	1
none	2	0	1
none	2
none	2	1	1	1
none	2	0	1	1
none	2	0	0
none	2	1	1	1

## Sheet: Fig. 1c
anymutation	Gender	SAPS Total score
T8I	Men	10
T8I	Men	12
T8I	Women	10
otherVGLUT3	Men	5
otherVGLUT3	Women	0
otherVGLUT3	Men	3
otherVGLUT3	Men	3
none	Men	12
none	Women	7
none	Men	5
none	Women	6
none	Men	2
none	Women	1
none	Women	9
none	Men	9
none	Men	9
none	Men	8
none	Men	3
none	Men	9
none	Men	11
none	Men	5
none	Men	1
none	Men	9
none	Men	10
none	Women	4
none	Women	7
none	Women	3
none	Men	10
none	Men	4
none	Women	6
none	Men	10
none	Men	3
none	Men	9
none	Men	8
none	Men	3
none	Men	9
none	Men	11
none	Men	10
none	Men	10
none	Men	3
none	Men	8
none	Women	2
none	Men	5
none	Men	11
none	Men	9
none	Men	2
none	Women	9
none	Men	5
none	Men	5
none	Women	10
none	Men	10
none	Men	7
none	Men	12
none	Women	0
none	Men	10
none	Men	4
none	Men	9
none	Men	8
none	Men	10
none	Women	9
none	Women	4
none	Men	3
none	Women	9
none	Men	4
none	Women	3
none	Women	11
none	Men	6
none	Women	6
none	Men	8
none	Men	7
none	Men	11
none	Men	6
none	Men	3
none	Women	11
none	Women	8
none	Men	12
none	Men	2
none	Women	2
none	Women	9
none	Men	8
none	Men	12
none	Women	3
none	Men	8
none	Men	6
none	Men	10
none	Men	11
none	Men	8
none	Men	1
none	Men	9
none	Women	0
none	Women	3
none	Women	3
none	Men	3
none	Men	3
none	Men	3
none	Men	5
none	Men	10
none	Men	3
none	Men	5
none	Men	3
none	Women	6
none	Men	9
none	Men	2
none	Men	3
none	Men	4
none	Men	0
none	Men	1
none	Men	9
none	Men	1
none	Women	7
none	Men	3
none	Men	4
none	Men	3
none	Men	3
none	Men	4
none	Men	0
none	Men	9
none	Men	6
none	Women	5
none	Men	6
none	Men	3
none	Men	4
none	Men	0
none	Women	1
none	Men	0
none	Women	2
none	Men	3
none	Men	3
none	Men	2
none	Women	7
none	Men	0
none	Men	3
none	Men	3
none	Men	9
none	Men	3
none	Men	9
none	Men	9
none	Men	9
none	Men	11
none	Men	9
none	Men	4
none	Men	8
none	Men	8
none	Men	10
none	Men	5
none	Men	14
none	Men	11
none	Men	3
none	Men	5
none	Men	3
none	Men	3
none	Men	5
none	Men	10
none	Men	12
none	Men	3
none	Women	4
none	Men	4
none	Men	7
none	Women	7
none	Men	7
none	Men	12
none	Women	1
none	Men	3
none	Women	10
none	Men	7
none	Men	8
none	Men	12
none	Women	8
none	Men	8
none	Men	10
none	Men	12
none	Men	12
none	Women	1
none	Men	6
none	Men	6
none	Men	11
none	Men	6
none	Men	6
none	Men	6
none	Men	7
none	Men	7
none	Men	10
none	Men	12
none	Men	12
none	Men	10
none	Men	1
none	Men	10
none	Men	3
none	Men	2
none	Men	6
none	Women	9
none	Women	11
none	Men	11
none	Men	7
none	Women	0
none	Women	3
none	Men	8
none	Men	12
none	Men	11
none	Men	4
none	Men	0
none	Men	9
none	Women	3
none	Men	9
none	Men	3
none	Men	7
none	Men	12
none	Men	5
none	Men	7
none	Men	7
none	Men	6
none	Men	10
none	Men	8
none	Men	0
none	Women	3
none	Men	10
none	Men	11
none	Women	10
none	Men	9
none	Men	4
none	Men	11
none	Men	3
none	Men	6
none	Men	7
none	Men	8
none	Women	11
none	Men	3
none	Men	4
none	Men	3
none	Men	6
none	Men	3
none	Men	3
none	Men	1
none	Women	3
none	Men	8
none	Men	6
none	Men	3
none	Men	3
none	Women	10
none	Women	6
none	Men	7
none	Men	11
none	Men	10
none	Men	8
none	Women	3
none	Men	0
none	Men	1
none	Men	0
none	Men	13
none	Men	9
none	Men	4
none	Men	8
none	Women	1
none	Men	3
none	Men	9
none	Men	5
none	Men	1
none	Men	3
none	Women	3
none	Men	7
none	Men	0
none	Men	3
none	Men	0
none	Men	1
none	Women	8
none	Men	0
none	Men	2
none	Men	10
none	Women	15
none	Men	12
none	Men	9
none	Women	11
none	Men	3
none	Men	2
none	Men	6
none	Men	1
none	Women	7
none	Men	1
none	Men	3
none	Women	0
none	Men	0
none	Men	3
none	Men	3
none	Women	4
none	Women	0
none	Men	5
none	Men	6
none	Men	4
none	Men	6
none	Men	3
none	Men	5
none	Women	2
none	Men	6
none	Men	0
none	Men	0
none	Men	0
none	Men	1
none	Women	1
none	Men	4
none	Men	2
none	Men	3
none	Men	0
none	Women	9
none	Women	1
none	Men	7
none	Men	12
none	Men	0
none	Men	11
none	Men	8
none	Men	7
none	Women	2
none	Men	5
none	Men	1
none	Men	7
none	Women	5
none	Women	4
none	Men	6
none	Women	4
none	Men	4
none	Men	9
none	Women	1
none	Men	3
none	Men	1
none	Men	0
none	Men	2
none	Men	7
none	Women	1
none	Women	6
none	Men	2
none	Men	5
none	Men	6
none	Men	2
none	Men	3
none	Men	2
none	Men	7
none	Men	6
none	Women	5
none	Women	1
none	Men	0
none	Women	3
none	Men	4
none	Men	5
none	Men	5
none	Men	1
none	Men	9
none	Women	0
none	Men	5
none	Women	1
none	Men	8
none	Men	7
none	Men	3
none	Men	3
none	Women	1
none	Men	5
none	Women	8
none	Men	4
none	Men	10
none	Men	8
none	Men	6
none	Men	6
none	Men	1
none	Men	10
none	Women	10

## Sheet: Fig. 1d
VGLUT12_var	Gender	SAPS Total
none	Men	12
none	Women	7
none	Men	5
none	Women	6
none	Men	2
none	Women	1
none	Women	9
none	Men	9
none	Men	9
none	Men	8
none	Men	3
none	Men	9
none	Men	11
none	Men	5
none	Men	1
none	Men	9
none	Men	10
none	Women	4
none	Women	7
none	Women	3
none	Men	10
none	Men	4
none	Women	6
none	Men	10
none	Men	3
none	Men	9
none	Men	8
none	Men	3
none	Men	9
none	Men	11
none	Men	10
none	Men	10
none	Men	3
none	Men	8
none	Women	2
none	Men	5
none	Men	11
none	Men	9
none	Men	2
none	Women	9
none	Men	5
none	Men	5
none	Women	10
none	Men	10
none	Men	7
none	Men	12
none	Women	0
none	Men	10
none	Men	4
none	Men	5
none	Men	9
none	Men	8
none	Men	10
none	Women	9
none	Women	4
none	Men	3
none	Women	9
none	Men	4
none	Women	3
none	Women	11
none	Men	6
none	Women	6
none	Men	8
none	Men	7
none	Men	11
none	Men	6
none	Men	3
none	Women	11
none	Women	8
none	Men	12
none	Men	2
none	Women	2
none	Women	9
none	Men	8
none	Men	12
none	Women	3
none	Men	8
none	Men	6
none	Men	10
none	Men	11
none	Men	8
none	Men	1
none	Men	9
none	Women	0
none	Women	3
none	Women	3
none	Men	3
none	Men	3
none	Men	3
none	Men	5
none	Men	10
none	Men	3
none	Men	5
none	Men	3
none	Women	6
none	Men	9
none	Men	2
none	Men	3
none	Men	4
none	Men	0
none	Men	1
none	Men	9
none	Men	1
none	Women	7
none	Men	3
none	Men	4
none	Men	3
none	Men	3
none	Men	4
none	Men	0
none	Men	9
none	Men	6
none	Women	5
none	Men	6
none	Men	3
none	Men	4
none	Men	0
none	Women	1
none	Men	0
none	Women	2
none	Men	3
none	Men	3
none	Men	2
none	Women	7
none	Men	0
none	Men	3
none	Men	3
none	Men	9
none	Men	3
none	Men	9
none	Men	9
none	Men	9
none	Men	11
none	Men	9
none	Men	4
none	Men	8
none	Men	8
none	Men	10
none	Men	5
none	Men	14
none	Men	11
none	Men	3
none	Men	5
none	Men	3
none	Men	3
none	Men	5
none	Men	10
none	Men	12
none	Men	3
none	Women	4
none	Men	4
none	Men	7
none	Women	7
none	Men	7
none	Men	12
none	Women	1
none	Men	3
none	Women	10
none	Men	7
none	Men	8
none	Men	12
none	Women	8
none	Men	8
none	Men	10
none	Men	12
none	Men	12
none	Women	1
none	Men	6
none	Men	6
none	Men	11
none	Men	6
none	Men	6
none	Men	6
none	Women	0
none	Men	7
none	Men	7
none	Men	10
none	Men	12
none	Men	12
none	Men	10
none	Men	1
none	Men	10
none	Men	3
none	Men	2
none	Men	6
none	Women	9
none	Women	11
none	Men	11
none	Men	7
none	Women	0
none	Women	3
none	Men	8
none	Men	12
none	Men	11
none	Men	4
none	Men	0
none	Men	9
none	Women	3
none	Men	9
none	Men	3
none	Men	7
none	Men	12
none	Men	5
none	Men	7
none	Men	7
none	Men	6
none	Men	10
none	Men	8
none	Men	0
none	Women	3
none	Men	10
none	Men	11
none	Women	10
none	Men	9
none	Men	4
none	Men	11
none	Men	3
none	Men	6
none	Men	7
none	Men	8
none	Women	11
none	Men	3
none	Men	4
none	Men	3
none	Men	6
none	Men	3
none	Men	3
none	Men	1
none	Women	3
none	Men	8
none	Men	6
none	Men	3
none	Men	3
any VGLUT 1 or 2	Women	10
none	Women	6
none	Men	7
none	Men	11
none	Men	10
none	Men	8
none	Women	3
none	Men	0
any VGLUT 1 or 2	Men	1
none	Men	0
none	Men	13
none	Men	9
none	Men	4
none	Men	8
none	Women	1
none	Men	3
none	Men	9
none	Men	5
none	Men	1
none	Men	3
none	Women	3
none	Men	7
none	Men	0
none	Men	3
none	Men	0
none	Men	1
none	Women	8
none	Men	0
none	Men	2
none	Men	10
none	Women	15
none	Men	12
none	Men	9
none	Women	11
none	Men	3
none	Men	2
none	Men	6
none	Men	1
none	Women	7
none	Men	1
none	Men	3
none	Women	0
none	Men	0
none	Men	3
none	Men	3
none	Women	4
none	Women	0
none	Men	5
none	Men	6
none	Men	4
none	Men	6
none	Men	3
none	Men	5
none	Women	2
none	Men	6
none	Men	0
none	Men	0
none	Men	0
none	Men	1
none	Women	1
none	Men	4
none	Men	2
none	Men	3
none	Men	0
none	Women	9
none	Women	1
none	Men	7
none	Men	12
none	Men	0
none	Men	11
none	Men	8
none	Men	7
none	Women	2
none	Men	5
none	Men	1
none	Men	7
none	Women	5
none	Women	4
none	Men	6
none	Women	4
none	Men	4
none	Men	9
none	Women	1
none	Men	3
none	Men	1
none	Men	0
none	Men	2
none	Men	7
none	Women	1
none	Men	3
none	Women	6
none	Men	2
none	Men	5
none	Men	6
none	Men	2
none	Men	3
none	Men	2
none	Men	7
none	Men	6
any VGLUT 1 or 2	Women	5
none	Women	1
none	Men	0
none	Women	3
none	Men	4
none	Men	5
none	Men	5
none	Men	1
none	Men	9
none	Women	0
none	Men	5
none	Women	1
none	Men	8
none	Men	7
none	Men	3
none	Men	3
none	Women	1
none	Men	5
none	Women	8
none	Men	4
none	Men	10
none	Men	8
none	Men	6
none	Men	6
none	Men	1
none	Men	3
none	Men	10
none	Women	10

## Sheet: Fig. 2h
	WT								VGLUT3 T8I/T8I
Cx	80.5232	99.3483	73.6102	61.4221	83.5577	74.8388	65.853		95.7282	80.789	64.7846	66.49	64.6471	95.2208	64.5555	83.6635
St	202.713	205.411	173.952	146.907	180.404	154.706	129.578		194.972	185.257	149.756	146.821	141.465	169.404	135.651	175.592
NAc	224.192	226.768	192.355	168.044	200.624	173.593	135.512		218.416	202.944	163.087	156.106	158.122	184.49	156.05	194.918
DSt	148.737	154.755	162.414	102.124	134.681	150.773	125.198		144.517	139.728	103.023	99.8858	97.5983	160.444	95.3681	133.425
DMS	122.552	129.524	127.248	84.2034	107.817	118.423	101.782		123.932	113.74	86.189	72.1638	72.4964	131.68	73.2396	116.588
DLS	177.203	176.974	183.256	129.446	159.474	170.221	138.243		174.97	161.4	116.299	102.074	111.205	181.016	107.83	156.173
Hi	161.807	159.668	158.584	174.035	142.919	157.241	147.114		171.618	159.714	136.339	142.561	138.079	166.979	110.2	149.218
DG	156.751	143.986	133.539	158.485	142.516	148.215	140.384		159.461	147.547	123.995	127.617	130.775	148.714	104.319	133.647
CA1	232.723	236.899	237.327	251.492	229.304	219.489	214.714		243.181	223.588	207.222	216.845	216.183	247.554	173.581	204.592
CA3	270.671	266.226	271.115	271.016	253.714	272.367	252.405		298.706	278.594	245.819	238.847	254.864	281.68	217.728	257.437
DR	171.586	207.319	168.799	150.452	150.699	195.845	150.693		181.07	217.16	81.6957	165.25	120.016	194.929	123.797	175.701
MnR	152.514	174.445	149.474	138.933	138.438	168.038	147.473		147.983	164.981	132.072	153.298	90.2366	150.913	128.33	160.096

## Sheet: Fig. 2p
WT	VGLUT3 T8I/T8I
0	0
11	10
11	10
12	10
13	10
13	10
13	10
13	10
14	10
14	11
14	11
14	11
15	11
15	11
15	11
15	11
15	11
15	11
15	12
15	12
15	12
15	12
15	12
15	12
16	12
16	12
16	12
16	12
16	12
16	12
17	12
17	12
17	13
17	13
17	13
17	13
17	13
18	13
18	13
18	13
18	13
18	13
18	13
18	13
18	13
19	13
19	13
19	13
19	14
19	14
19	14
19	14
19	14
19	14
20	14
20	14
20	14
20	14
20	14
20	14
20	14
20	14
20	14
20	14
20	14
21	15
21	15
21	15
21	15
21	15
21	15
21	15
21	15
22	15
22	15
22	15
22	15
22	15
22	15
22	15
22	15
22	15
23	16
23	16
23	16
23	16
23	16
23	16
23	16
23	16
24	16
24	16
24	16
24	16
24	16
24	16
24	16
24	16
24	17
24	17
24	17
25	17
25	17
25	17
25	17
25	17
25	17
25	17
25	17
25	17
25	17
25	17
25	17
25	17
26	17
26	17
26	18
26	18
26	18
26	18
26	18
26	18
26	18
26	18
26	18
27	18
27	18
27	18
27	18
27	18
27	18
27	18
27	18
27	18
27	18
27	19
28	19
28	19
28	19
28	19
28	19
28	19
28	19
28	19
28	19
28	19
28	19
29	19
29	19
29	19
29	19
29	19
29	19
29	19
29	19
29	19
29	19
29	19
29	19
29	19
29	19
30	19
30	20
30	20
30	20
30	20
30	20
30	20
31	20
31	20
31	20
31	20
31	20
31	20
32	20
32	20
32	20
32	20
32	20
32	20
32	20
32	20
32	20
32	20
32	20
32	20
32	20
32	20
32	20
32	20
32	20
33	20
33	21
33	21
33	21
33	21
33	21
33	21
33	21
33	21
33	21
34	21
34	21
34	21
34	21
34	21
34	21
34	21
34	21
34	21
34	21
34	21
34	21
35	21
35	21
35	21
35	21
35	21
35	21
35	22
35	22
35	22
35	22
35	22
35	22
35	22
35	22
35	22
36	22
36	22
36	22
36	22
36	22
36	22
36	22
36	22
36	22
36	22
36	22
36	22
36	23
36	23
36	23
36	23
36	23
36	23
37	23
37	23
37	23
37	23
37	23
37	23
37	23
37	23
37	23
37	23
38	23
38	23
38	23
38	23
38	23
38	23
38	23
38	24
38	24
38	24
38	24
38	24
38	24
39	24
39	24
39	24
39	24
39	24
39	24
39	24
39	24
39	24
39	24
39	24
39	25
39	25
39	25
39	25
39	25
40	25
40	25
40	25
40	25
40	25
40	25
40	25
40	25
40	25
40	25
40	25
40	25
40	25
40	25
40	25
41	25
41	25
41	25
41	26
41	26
41	26
41	26
41	26
41	26
41	26
41	26
42	26
42	26
42	26
42	26
42	26
42	26
42	26
42	26
43	26
43	26
43	26
43	26
43	26
43	26
43	26
43	27
43	27
43	27
43	27
43	27
43	27
43	27
43	27
44	27
44	27
44	27
44	27
44	27
44	27
44	27
44	27
44	27
44	27
44	27
45	27
45	27
45	27
45	27
45	27
45	28
45	28
45	28
45	28
45	28
45	28
45	28
45	28
45	28
45	28
45	28
46	28
46	28
46	28
46	28
46	28
46	28
46	28
47	28
47	28
47	28
47	28
47	28
47	29
47	29
47	29
48	29
48	29
48	29
48	29
48	29
48	29
48	29
48	29
48	29
48	29
48	29
48	29
48	29
49	29
49	29
49	29
49	29
49	29
49	29
49	29
49	29
49	29
49	29
49	30
49	30
49	30
49	30
49	30
49	30
49	30
49	30
49	30
49	30
49	30
49	30
50	30
50	30
50	30
50	30
50	30
50	30
50	30
50	30
50	30
50	30
50	30
50	31
50	31
50	31
50	31
51	31
51	31
51	31
51	31
51	31
51	31
51	31
51	31
51	31
51	31
51	31
51	31
52	31
52	31
52	31
52	31
52	31
52	31
52	31
52	32
52	32
52	32
52	32
52	32
53	32
53	32
53	32
53	32
53	32
53	32
53	32
53	32
53	32
53	32
53	32
53	32
53	32
54	32
54	32
54	32
54	32
54	32
54	32
54	32
54	32
54	32
54	32
55	32
55	32
55	33
55	33
55	33
55	33
55	33
55	33
55	33
55	33
55	33
55	33
55	33
55	33
56	33
56	33
56	33
56	33
56	33
56	33
56	33
56	33
57	33
57	33
57	33
57	33
57	33
57	33
57	33
57	33
57	33
57	33
57	33
57	33
58	33
58	33
58	33
58	33
58	33
58	33
58	33
58	33
58	33
58	33
58	33
58	34
58	34
58	34
59	34
59	34
59	34
59	34
59	34
59	34
59	34
59	34
59	34
59	34
59	34
59	34
59	34
60	34
60	34
60	34
60	34
60	34
60	34
60	34
60	34
60	34
60	34
60	34
60	34
61	34
61	34
61	34
61	34
61	34
61	35
61	35
61	35
61	35
62	35
62	35
62	35
62	35
62	35
62	35
62	35
62	35
62	35
62	35
62	35
62	35
62	35
62	35
63	35
63	35
63	35
63	35
63	35
63	35
63	35
63	36
63	36
63	36
63	36
64	36
64	36
64	36
64	36
64	36
64	36
64	36
65	36
65	36
65	36
65	36
65	36
65	36
65	36
65	36
65	36
65	36
65	36
65	36
65	36
66	36
66	36
66	37
66	37
66	37
66	37
66	37
66	37
66	37
66	37
66	37
66	37
66	37
66	37
66	37
66	37
67	37
67	37
67	37
67	37
67	37
67	37
67	37
67	37
67	37
67	37
67	37
67	37
67	37
67	37
67	38
67	38
68	38
68	38
68	38
68	38
68	38
68	38
68	38
68	38
68	38
68	38
68	38
68	38
68	38
68	38
68	38
68	38
69	38
69	38
69	38
69	38
69	38
69	38
69	38
69	38
69	38
69	38
69	38
69	38
69	38
70	38
70	39
70	39
70	39
70	39
70	39
70	39
70	39
70	39
70	39
70	39
70	39
70	39
70	39
71	39
71	39
71	39
71	39
71	39
71	39
71	39
71	39
72	39
72	39
72	39
72	40
72	40
72	40
72	40
72	40
72	40
72	40
73	40
73	40
73	40
73	40
73	40
73	40
73	40
73	40
73	40
73	40
73	40
73	40
73	40
73	40
73	40
73	40
73	40
73	40
73	40
73	40
74	40
74	41
74	41
74	41
74	41
74	41
74	41
74	41
74	41
74	41
74	41
74	41
75	41
75	41
75	41
75	41
75	41
75	41
75	41
75	41
75	42
75	42
75	42
75	42
75	42
76	42
76	42
76	42
76	42
76	42
76	42
76	42
76	42
77	42
77	42
77	42
77	42
77	42
77	42
77	42
77	42
77	42
77	42
77	42
77	42
77	42
78	42
78	42
78	42
78	42
78	42
78	43
78	43
78	43
78	43
78	43
78	43
78	43
78	43
78	43
78	43
78	43
78	43
78	43
79	43
79	43
79	43
79	43
79	43
79	43
79	43
79	43
80	43
80	43
80	43
80	43
80	43
80	43
80	43
80	43
80	43
80	43
80	43
80	43
81	43
81	44
81	44
81	44
81	44
81	44
81	44
81	44
81	44
82	44
82	44
82	44
82	44
82	44
82	44
82	44
82	44
82	44
82	44
83	44
83	44
83	44
83	44
83	44
83	44
83	44
83	44
83	44
83	44
84	44
84	44
84	44
84	44
85	44
85	45
85	45
85	45
85	45
85	45
85	45
85	45
85	45
85	45
85	45
85	45
85	45
85	45
86	45
86	45
86	45
86	45
86	45
86	45
86	45
86	45
87	45
87	45
87	45
87	45
87	46
87	46
87	46
88	46
88	46
88	46
88	46
88	46
89	46
89	46
89	46
89	46
89	46
89	46
89	46
89	46
90	46
90	46
90	46
90	46
90	46
90	46
90	46
90	46
90	46
90	46
90	46
90	46
90	46
91	46
91	47
91	47
91	47
91	47
91	47
91	47
91	47
91	47
92	47
92	47
92	47
92	47
92	47
92	47
92	47
92	47
93	47
93	47
93	47
93	47
93	47
93	47
93	47
93	47
93	47
93	47
94	47
94	47
94	47
94	47
94	47
94	47
94	47
95	47
95	47
95	47
95	47
95	47
95	47
95	47
95	47
95	48
95	48
96	48
96	48
96	48
96	48
96	48
96	48
97	48
97	48
97	48
97	48
97	48
97	48
97	48
97	48
97	48
97	48
97	48
97	48
98	48
98	48
98	48
98	48
98	48
98	48
98	48
98	48
98	48
99	48
99	49
99	49
99	49
99	49
99	49
99	49
99	49
100	49
100	49
100	49
100	49
100	49
100	49
101	49
101	49
101	49
101	49
101	49
101	49
101	49
101	49
101	49
101	49
101	49
101	49
102	49
102	49
102	49
102	49
102	49
102	49
102	49
102	50
102	50
103	50
103	50
103	50
103	50
103	50
104	50
104	50
104	50
104	50
104	50
104	50
105	50
105	50
105	50
105	50
105	50
105	50
105	50
106	50
106	50
106	50
106	50
106	50
107	50
107	50
107	50
107	50
107	50
108	50
108	51
108	51
108	51
108	51
108	51
108	51
108	51
109	51
109	51
109	51
110	51
110	51
110	51
110	51
110	51
110	51
111	51
111	51
111	51
111	51
111	51
111	51
112	51
112	52
112	52
112	52
113	52
113	52
113	52
114	52
114	52
114	52
114	52
114	52
115	52
115	52
115	52
115	52
115	52
116	52
116	52
117	52
117	52
117	52
118	52
119	52
119	52
119	53
119	53
119	53
119	53
120	53
120	53
120	53
120	53
120	53
120	53
120	53
120	53
120	53
121	53
121	53
121	53
121	53
121	53
121	53
121	53
122	53
122	53
122	54
122	54
123	54
123	54
123	54
123	54
123	54
123	54
123	54
124	54
124	54
124	54
125	54
125	54
125	54
125	54
125	54
126	54
126	54
127	54
127	54
128	54
128	54
128	54
128	54
129	54
129	54
129	54
129	54
129	54
129	55
130	55
130	55
131	55
131	55
131	55
131	55
131	55
132	55
133	55
133	55
133	55
133	55
133	55
134	55
134	55
135	55
135	55
135	55
136	55
136	55
137	55
137	55
138	55
138	55
139	55
140	55
141	55
141	55
142	56
142	56
143	56
143	56
143	56
144	56
144	56
144	56
144	56
145	56
146	56
147	56
148	56
149	56
149	56
149	56
149	56
150	56
150	56
152	56
152	56
152	56
152	56
153	56
153	56
154	56
154	56
154	56
154	56
155	56
155	57
156	57
156	57
156	57
157	57
158	57
159	57
160	57
160	57
160	57
160	57
161	57
162	57
164	57
165	57
168	57
169	57
169	57
169	57
171	57
172	57
172	57
173	57
174	57
174	57
175	57
175	57
175	58
176	58
176	58
177	58
177	58
177	58
177	58
177	58
177	58
177	58
178	58
179	58
179	58
179	58
179	58
180	58
181	58
181	58
182	58
182	58
182	58
183	58
183	58
183	58
184	58
185	59
185	59
186	59
186	59
187	59
188	59
188	59
189	59
189	59
190	59
191	59
191	59
191	59
191	59
192	59
193	59
193	59
193	59
193	59
194	59
194	59
194	59
195	59
196	59
196	59
197	59
197	59
198	59
198	59
198	59
198	60
199	60
199	60
200	60
200	60
200	60
201	60
201	60
202	60
202	60
202	60
202	60
203	60
204	60
205	60
206	60
206	60
206	60
207	60
208	60
208	60
209	60
209	61
209	61
210	61
210	61
211	61
212	61
212	61
212	61
213	61
213	61
213	61
213	61
214	61
215	61
216	61
216	61
216	61
219	61
221	61
221	61
223	61
223	61
223	61
224	61
224	61
224	61
226	62
226	62
226	62
227	62
227	62
228	62
228	62
228	62
229	62
229	62
229	62
231	62
232	62
232	62
233	62
234	62
234	62
235	62
235	62
236	62
237	62
237	62
238	62
238	62
238	62
238	62
240	62
241	62
241	63
241	63
242	63
242	63
242	63
243	63
244	63
244	63
244	63
244	63
245	63
245	63
245	63
246	63
248	63
248	63
248	63
248	63
249	63
250	63
250	63
251	63
252	63
252	64
253	64
253	64
254	64
255	64
256	64
257	64
258	64
259	64
259	64
259	64
261	64
261	64
263	64
263	64
265	64
266	64
266	64
267	64
268	64
268	64
268	64
269	64
270	64
271	65
272	65
272	65
273	65
273	65
274	65
274	65
274	65
274	65
274	65
274	65
275	65
276	65
277	65
277	65
277	65
277	65
278	65
278	65
279	65
279	65
279	65
280	65
280	65
280	65
280	66
280	66
280	66
280	66
282	66
283	66
283	66
283	66
284	66
284	66
284	66
286	66
287	66
288	66
289	66
290	66
290	66
290	66
291	66
293	66
296	66
296	66
297	66
297	66
298	66
298	66
300	67
301	67
302	67
303	67
303	67
305	67
305	67
306	67
306	67
307	67
309	67
309	67
309	67
310	67
310	67
312	67
312	67
313	67
314	67
314	67
316	67
316	67
316	67
317	67
320	67
320	68
321	68
322	68
322	68
322	68
322	68
323	68
324	68
326	68
327	68
327	68
329	68
329	68
329	68
331	68
331	68
331	68
331	68
332	68
332	68
332	68
333	68
333	69
334	69
334	69
335	69
336	69
338	69
338	69
340	69
340	69
340	69
340	69
340	69
341	69
341	69
342	69
343	69
344	69
344	69
344	70
344	70
344	70
346	70
346	70
349	70
349	70
349	70
350	70
351	70
352	70
352	70
353	70
353	70
354	70
356	70
357	70
357	70
358	70
359	71
360	71
361	71
361	71
362	71
363	71
364	71
365	71
366	71
366	71
366	71
367	71
367	71
368	71
368	71
369	71
369	71
370	71
371	71
371	71
372	72
372	72
372	72
372	72
373	72
373	72
374	72
374	72
375	72
375	72
377	72
378	72
378	72
378	72
379	72
379	72
381	73
381	73
382	73
383	73
383	73
383	73
384	73
386	73
386	73
387	73
391	73
391	73
392	73
392	73
392	73
392	73
395	73
395	73
396	73
396	74
396	74
398	74
398	74
398	74
399	74
399	74
400	74
401	74
401	74
401	74
401	74
402	74
403	74
403	74
404	74
404	74
406	75
406	75
407	75
407	75
407	75
409	75
409	75
410	75
411	75
412	75
413	75
413	75
413	75
414	75
414	75
415	76
416	76
416	76
416	76
416	76
417	76
417	76
418	76
418	76
420	76
421	76
421	76
422	76
422	76
422	76
424	76
426	77
426	77
427	77
428	77
428	77
429	77
430	77
430	77
430	77
431	77
433	77
433	77
433	77
434	77
434	78
435	78
435	78
435	78
435	78
436	78
436	78
436	78
437	78
441	78
442	79
442	79
442	79
442	79
443	79
444	79
445	79
447	79
447	79
447	79
448	79
448	79
448	79
449	79
449	79
449	79
450	79
451	79
452	79
452	79
453	79
453	79
455	79
456	79
456	79
456	79
457	79
458	79
460	79
461	79
461	79
462	79
463	79
463	80
465	80
467	80
467	80
470	80
473	80
473	80
474	80
474	80
475	81
475	81
475	81
476	81
476	81
477	81
477	81
477	81
481	81
482	81
483	81
484	81
485	82
486	82
487	82
489	82
489	82
490	82
490	82
490	82
491	82
492	82
492	82
493	82
493	82
496	82
496	82
497	82
497	82
497	82
498	83
498	83
498	83
499	83
499	83
499	83
499	83
500	83
502	83
504	83
504	83
504	84
506	84
506	84
507	84
508	84
508	84
509	84
511	84
511	84
512	84
513	84
514	84
515	85
517	85
517	85
517	85
519	85
519	85
520	85
520	85
522	85
523	85
524	85
524	85
525	85
525	85
526	85
527	86
528	86
528	86
529	86
529	86
531	86
531	86
532	86
532	86
532	86
533	86
534	87
535	87
535	87
535	87
536	87
536	87
537	87
537	87
538	87
540	87
540	87
541	87
541	87
542	87
542	87
543	87
543	87
543	87
544	87
544	87
545	87
545	87
546	87
546	87
546	88
548	88
548	88
548	88
548	88
549	88
550	88
550	88
551	88
551	88
552	88
553	88
553	88
556	88
556	88
556	89
557	89
557	89
557	89
558	89
559	89
561	89
561	89
562	89
565	89
566	89
567	90
568	90
568	90
569	90
569	90
569	90
571	90
572	90
573	91
574	91
574	91
575	91
575	91
576	91
578	91
578	91
581	91
583	91
585	91
587	91
589	91
590	91
593	91
594	91
594	91
595	91
597	91
597	91
598	91
598	92
598	92
598	92
600	92
601	92
601	92
602	92
605	92
605	92
606	92
606	92
607	92
607	92
608	92
609	92
612	92
613	92
613	92
613	93
616	93
616	93
617	93
617	93
620	93
623	93
624	93
627	93
628	93
628	94
628	94
629	94
630	94
631	94
631	94
631	94
633	94
634	94
634	94
635	94
637	94
640	94
642	95
644	95
644	95
645	95
645	95
645	95
646	95
649	95
650	95
652	95
653	95
653	95
653	95
653	95
655	95
655	95
658	96
659	96
660	96
661	96
662	96
662	96
663	96
663	96
664	96
665	96
665	97
665	97
665	97
669	97
671	97
672	97
673	97
673	98
675	98
677	98
678	98
680	98
683	98
684	98
687	98
689	98
690	98
691	98
692	98
693	98
694	98
694	98
694	98
697	98
697	99
698	99
699	99
699	99
700	99
700	99
700	99
701	99
701	99
702	100
702	100
704	100
705	100
705	100
710	100
710	100
714	101
714	101
715	101
716	101
717	101
718	102
718	102
719	102
719	102
721	102
721	102
722	102
722	102
725	102
728	102
728	102
728	102
729	102
729	103
732	103
732	103
734	103
735	103
735	103
736	103
738	103
739	103
739	104
739	104
741	104
741	104
742	104
742	104
745	105
745	105
746	105
746	105
746	105
746	105
747	105
748	106
749	106
750	106
750	106
751	106
753	106
753	106
[truncated: 2,890 more rows]

## Sheet: Fig. 3e
WT	VGLUT3-KO	VGLUT3 T8I/T8I
452.8	91.1	425.2
207.6	183.9	254.5
325.5	239.2	314.1
311	236.7	393.6
339.9	183.2	353.8
344.8	192	362.7

## Sheet: Fig. 3f
WT	VGLUT1-KO	VGLUT3 T8I/T8I
27.7952	25.3683	17.2296
29.6681	15.0806	19.362
14.7499	7.56457	14.3948
26.0612	21.5302	21.1217
22.5808	21.2985	14.5834
31.3452	19.7146	23.6558
24.5605	9.32296	21.6455
20.7647	10.6412	17.3493
23.8586	8.05436	21.6273
24.0372	26.5409	23.5357
29.5315	19.1872	24.0187
30.5782	10.0749	17.8589
31.4381	25.0473	24.7425
21.7745	17.3428	27.2652
20.4178	11.2231	15.2026
21.0636	13.8238	28.6203
23.7257	17.1955	24.8494
40.1249	26.257	24.9462
37.5398	11.2904	17.6975
27.3651	23.8429	17.9955
23.2234	14.6096	28.7441
23.4183	18.7396	38.8313
12.4167	11.1648	33.5291
14.0313	19.1099	28.8895
19.8514	15.267	11.4764
46.5054	12.6668	22.2057
24.6301	14.3683	27.2587
16.0406	16.7545	31.2374
30.2055	13.4757	36.2472
19.4234	17.2321	33.4175
17.7802	17.5295	27.3888
16.7383	11.0329	30.91
23.6608	14.7204	21.978
25.6482	21.6345	23.6463
24.2647	16.851	24.1968
25.4793	11.1778	23.5334
25.1732	9.22248	41.5605
31.2022	16.3678	27.0779
32.4329	12.5644	25.9075
9.22656		32.1338
27.8064		27.615
19.3977		18.5308
17.4135		17.6001
26.2782		23.8323
17.3975		8.43961
17.7188		6.06244
21.016		17.0594
19.4943		23.8618
		23.0257

## Sheet: Fig. 3g
WT	VGLUT1-KO	VGLUT3 T8I/T8I
7.08333	2.66667	3.41667
3.16667	1.08333	10.5833
1.20833	0.375	2.66667
6.20833	1.625	4.875
10.3333	1.04167	6.20833
2.875	2.95833	5.29167
6.125	0.833333	1.79167
5.79167	0.375	1.83333
2.04167	1.29167	1.91667
8.375	0.958333	1.41667
13.2083	1.375	5.54167
15.7917	0.916667	2.875
13	2.25	24.1667
4.375	0.875	4.91667
1.125	1.83333	2.66667
2.33333	0.666667	9.16667
5.66667	0.208333	20.125
4.33333	1.125	13.1667
9.16667	1.95833	2.04167
1.375	3.29167	2.5
4.875	1	8.41667
3.25	0.958333	17.125
2.5	0.708333	11.1667
2.83333	0.583333	13.4167
6.91667	0.75	9
7.16667	2.70833	2.45833
3.04167	2.08333	2.08333
7.20833	1.625	11.75
11.375	1.625	10.9583
2.5	0.583333	7.79167
2.125	0.708333	2.08333
1.125	0.875	14.375
0.458333	0.875	13.0417
11.6667	1.04167	4.75
2.66667	0.75	1.20833
5.25	1.54167	11.9167
7.70833	4.29167	10.625
3.125	0.75	1.58333
11.3333	1.79167	1.5
0.875		2.54167
13.5833		2.5
0.75		3.54167
3.45833		1.25
3.20833		8.08333
4		5.95833
3.20833		4.91667
1.70833		2.125
4.875		2.95833
		7.5

## Sheet: Fig. 3h
WT	VGLUT1-KO	VGLUT3 T8I/T8I
101.004	91.4135	75.7096
105.412	70.3765	64.7156
76.3888	36.0248	69.2982
79.1606	74.0809	86.6068
70.9442	96.3036	70.4979
105.892	102.791	81.5739
102.597	41.9333	76.2543
65.7163	62.9791	78.9897
94.7518	30.2021	66.6845
93.9676	90.9828	109.765
128.076	86.5974	110.744
118.024	51.0839	66.4196
125.009	119.791	96.2473
84.6163	68.1263	125.759
74.8962	49.2375	56.9498
88.1215	57.2518	92.5955
87.4654	87.4564	92.595
164.982	94.4449	96.1205
120.199	49.0478	76.6661
117.769	111.284	84.0023
101.446	59.9604	100.148
89.1301	95.2793	141.77
53.6097	54.1858	113.259
44.967	37.6576	101.074
84.9542	36.4714	49.7127
173.33	55.6972	91.134
97.5608	68.1894	122.728
59.7764	53.8167	125.894
133.936	64.562	142.804
76.3697	95.9127	119.531
71.1026	81.4285	94.4842
43.7016	51.8038	116.756
101.76	74.0111	77.8528
103.45	88.973	93.1058
91.3675	74.3944	125.267
108.356	51.548	100.598
107.959	46.8364	132.231
104.242	63.0834	106.137
98.432	50.8662	86.0576
33.5006		149.642
96.4741		147.259
60.0304		67.3056
72.4767		62.2859
101.836		91.9425
70.7603		38.8887
73.9234		27.3398
83.2723		78.6893
77.2749		80.3736
		95.0259

[truncated: 59 more sheets: Fig. 3i, Fig. 3l, Fig. 3m, Fig. 3n, Fig. 3o, Fig. 3p, Fig. 3q, Fig. 3r, Fig. 4a, Fig. 4b, Fig. 4c, Fig. 4d, Fig. 4e, Fig. 4f, Fig. 4g, Fig. 4h, Fig. 4i, Fig. 4j, Fig. 5a, Fig. 5b …]
